# Supplementary material for: The Effects of Drying Techniques on Phytochemical Contents and Biological Activities on Selected Bamboo Leaves
Source: Molecules. 2022 Sep 30;27(19):6458. doi: 10.3390/molecules27196458 (PMC9571890; doi:10.3390/molecules27196458)
Supplement: Supplementary file 1 [file molecules-27-06458-s001.zip]

Archive with 1 entries (1 files):
- molecules-1910761-supplementary.pdf
